# Supplementary material for: No Changes in the Occurrence of Methicillin-Resistant Staphylococcus aureus (MRSA) in South-East Austria during the COVID-19 Pandemic
Source: Pathogens. 2023 Nov 2;12(11):1308. doi: 10.3390/pathogens12111308 (PMC10675619; doi:10.3390/pathogens12111308)
Supplement: Supplementary file 1 [file pathogens-12-01308-s001.zip]

Archive with 1 entries (1 files):
- pathogens-2614373-supplementary.xlsx
