# Supplementary material for: No Changes in the Occurrence of Methicillin-Resistant Staphylococcus aureus (MRSA) in South-East Austria during the COVID-19 Pandemic
Source: Pathogens. 2023 Nov 2;12(11):1308. doi: 10.3390/pathogens12111308 (PMC10675619; doi:10.3390/pathogens12111308)
Supplement: Supplementary file 1 [file pathogens-12-01308-s001.zip › pathogens-2614373-supplementary.xlsx]

## Sheet: Tabel S1
				Resistance
Name	Year	spa-type	PVL Toxin	Gentamicin	Tetracycline	SXT	Fosfomycin	Ciprofloxacin	Levofloxacin	Erythromycin	Clindamycin	Vancomycin	Teicoplanin	Fusidic Acid	Rifampicin	Daptomycin	Linezolid	Tigecycline	Mupirocin
MRSA 18/1	2018	t045	negative	S	R	S	S	R	R	R	R	S	S	S	S	S	S	S	S
MRSA 18/2	2018	t127	negative	S	R	S	S	S	S	R	R	S	S	S	S	S	S	S	S
MRSA 18/3	2018	t002	negative	S	S	S	S	R	R	R	R	S	S	S	S	S	S	S	S
MRSA 18/5	2018	t025	negative	S	S	S	S	R	R	S	S	S	S	S	S	S	S	S	S
MRSA 18/6	2018	t002	negative	S	S	S	S	R	R	R	R	S	S	S	S	S	S	S	S
MRSA 18/7	2018	t4223	negative	S	S	S	S	S	S	R	R	S	S	S	S	S	S	S	S
MRSA 18/8	2018	t785	negative	S	S	S	S	R	R	R	R	S	S	S	S	S	S	S	S
MRSA 18/9	2018	t127	negative	S	R	S	S	S	S	S	S	S	S	S	S	S	S	S	S
MRSA 18/10	2018	t786	negative	S	S	R	S	S	S	R	R	S	S	S	S	S	S	S	S
MRSA 18/11	2018	t068	positive	S	S	S	S	S	S	R	R	S	S	S	S	S	S	S	S
MRSA 18/12	2018	t008	positive	R	S	S	S	R	R	S	S	S	S	S	S	S	S	S	S
MRSA 18/13	2018	t003	negative	S	S	S	S	R	R	R	R	S	S	S	S	S	S	S	S
MRSA 18/14	2018	t002	negative	S	S	S	S	R	R	R	R	S	S	S	S	S	S	S	S
MRSA 18/15	2018	t032	negative	S	S	S	S	R	S	S	S	S	S	S	S	S	S	S	S
MRSA 18/16	2018	t290	negative	S	S	S	R	R	R	S	S	S	S	S	S	S	S	S	S
MRSA 18/17	2018	t019	negative	S	S	S	S	S	S	S	S	S	S	S	S	S	S	S	S
MRSA 18/18	2018	t032	negative	S	S	S	S	R	R	S	S	S	S	S	S	S	S	S	S
MRSA 18/19	2018	t003	negative	S	S	S	S	R	R	R	R	S	S	S	S	S	S	S	S
MRSA 18/20	2018	t441	positive	S	S	S	S	S	S	R	R	S	S	S	S	S	S	S	S
MRSA 18/21	2018	t665	positive	S	R	S	S	S	S	R	R	S	S	S	S	S	S	S	S
MRSA 18/22	2018	t084	negative	S	S	S	S	S	S	S	S	S	S	S	S	S	S	S	S
MRSA 18/23	2018	t032	negative	S	S	S	R	R	R	S	S	S	S	S	S	S	S	S	S
MRSA 18/24	2018	t223	negative	S	R	R	S	S	S	S	S	S	S	S	S	S	S	S	S
MRSA 18/25	2018	t068	positive	S	S	S	S	R	S	R	R	S	S	S	S	S	S	S	S
MRSA 18/26	2018	t786	negative	S	S	S	S	S	S	R	R	S	S	S	S	S	S	S	S
MRSA 18/27	2018	t002	negative	S	S	S	S	R	R	R	R	S	S	R	S	S	S	S	S
MRSA 18/28	2018	t032	negative	S	S	S	S	R	R	S	S	S	S	S	S	S	S	S	S
MRSA 18/29	2018	t223	negative	S	S	R	S	S	S	S	S	S	S	S	S	S	S	S	S
MRSA 18/30	2018	t045	negative	S	R	S	S	R	R	R	R	S	S	S	S	S	S	S	S
MRSA 18/31	2018	t608	negative	S	S	S	S	R	R	S	S	S	S	S	S	S	S	S	S
MRSA 18/32	2018	t002	negative	S	S	S	S	R	R	R	R	S	S	S	S	S	S	S	S
MRSA 18/33	2018	t032	negative	S	S	S	S	R	R	S	S	S	S	S	S	S	S	S	S
MRSA 18/34	2018	t032	negative	S	S	S	S	R	R	S	S	S	S	S	S	S	S	S	S
MRSA 18/35	2018	t003	negative	S	S	S	S	R	R	R	R	S	S	S	S	S	S	S	S
MRSA 18/36	2018	t032	negative	S	S	S	S	R	R	S	S	S	S	S	S	S	S	S	S
MRSA 18/37	2018	t032	negative	S	S	S	S	R	R	R	R	S	S	S	S	S	S	S	S
MRSA 18/38	2018	t127	negative	S	R	S	S	S	S	R	R	S	S	S	S	S	S	S	S
MRSA 18/39	2018	t008	positive	S	S	S	S	S	S	S	S	S	S	S	S	S	S	S	S
MRSA 18/40	2018	t032	negative	S	S	S	R	R	R	S	S	S	S	S	S	S	S	S	S
MRSA 18/41	2018	t003	negative	S	S	S	S	R	R	R	R	S	S	S	S	S	S	S	S
MRSA 18/42	2018	t002	negative	S	S	S	S	R	R	R	R	S	S	S	S	S	S	S	S
MRSA 18/43	2018	t13454	negative	S	S	S	S	S	S	S	S	S	S	S	S	S	S	S	S
MRSA 18/44	2018	t785	negative	S	S	S	R	R	R	R	R	S	S	S	S	S	S	S	S
MRSA 18/45	2018	t032	negative	S	S	S	S	R	R	R	R	S	S	S	S	S	S	S	S
MRSA 18/46	2018	t032	negative	S	S	S	S	R	R	R	R	S	S	S	S	S	S	S	S
MRSA 18/47	2018	t018	negative	S	S	S	S	S	S	R	R	S	S	R	S	S	S	S	S
MRSA 18/48	2018	t19650	negative	S	S	S	S	S	S	S	S	S	S	S	S	S	S	S	S
MRSA 18/49	2018	t032	negative	S	S	S	S	R	R	S	S	S	S	S	S	S	S	S	S
MRSA 18/50	2018	t127	negative	S	R	S	S	S	S	R	R	S	S	S	S	S	S	S	S
MRSA 18/51	2018	t015	negative	S	S	S	S	R	R	S	S	S	S	S	S	S	S	S	S
MRSA 18/52	2018	t127	negative	S	R	S	S	S	S	R	R	S	S	S	S	S	S	S	S
MRSA 18/53	2018	t024	positive	S	S	S	S	S	S	R	R	S	S	S	S	S	S	S	S
MRSA 18/54	2018	t091	negative	R	R	S	S	R	R	S	S	S	S	S	S	S	S	S	S
MRSA 18/55	2018	t315	negative	S	S	S	R	R	R	S	S	S	S	S	S	S	S	S	S
MRSA 18/56	2018	t032	negative	S	S	S	S	R	R	S	S	S	S	S	S	S	S	S	S
MRSA 18/57	2018	t008	positive	R	S	S	S	S	S	S	S	S	S	S	S	S	S	S	S
MRSA 18/58	2018	t1451	negative	S	R	S	S	S	S	S	S	S	S	S	S	S	S	S	S
MRSA 18/59	2018	t002	negative	S	S	S	S	R	R	R	R	S	S	S	S	S	S	S	S
MRSA 18/60	2018	t032	negative	S	S	S	R	R	R	S	S	S	S	S	S	S	S	S	S
MRSA 18/61	2018	t032	negative	S	S	S	S	R	R	R	R	S	S	S	S	S	S	S	S
MRSA 18/62	2018	t002	negative	S	S	S	S	R	R	R	R	S	S	S	S	S	S	S	S
MRSA 18/63	2018	t008	positive	S	R	S	S	R	R	R	R	S	S	S	S	S	S	S	S
MRSA 18/64	2018	t19741	negative	S	S	S	R	R	R	R	R	S	S	S	S	S	S	S	S
MRSA 18/65	2018	t002	positive	S	S	S	S	S	S	S	S	S	S	S	S	S	S	S	S
MRSA 18/66	2018	t657	positive	S	S	S	S	R	R	R	S	S	S	S	S	S	S	S	S
MRSA 18/67	2018	t011	negative	R	R	S	S	S	S	S	S	S	S	S	S	S	S	S	S
MRSA 18/68	2018	t041	negative	R	S	S	S	R	R	R	R	S	S	S	S	S	S	S	S
MRSA 18/69	2018	t019	positive	S	S	S	S	S	S	S	S	S	S	S	S	S	S	S	S
MRSA 18/70	2018	t5128	negative	R	S	S	S	R	R	R	S	S	S	S	S	S	S	S	S
MRSA 18/71	2018	t389	negative	S	S	R	S	S	S	R	R	S	S	S	S	S	S	S	S
MRSA 18/72	2018	t025	negative	S	S	S	S	R	R	S	S	S	S	S	S	S	S	S	S
MRSA 18/73	2018	t002	negative	S	S	S	S	R	R	R	R	S	S	S	S	S	S	S	S
MRSA 18/74	2018	t1784	positive	S	R	S	R	S	S	R	S	S	S	S	S	S	S	S	S
MRSA 18/75	2018	t008	positive	S	S	S	S	R	R	R	S	S	S	S	S	S	S	S	S
MRSA 18/76	2018	t091	negative	R	R	S	S	R	R	R	R	S	S	S	S	S	S	S	S
MRSA 18/77	2018	t318	positive	S	S	S	S	S	S	S	S	S	S	S	S	S	S	S	S
MRSA 18/78	2018	t032	negative	S	S	S	S	R	R	S	S	S	S	S	S	S	S	S	S
MRSA 18/79	2018	t002	negative	S	S	S	S	R	R	R	R	S	S	S	S	S	S	S	S
MRSA 18/80	2018	t032	negative	S	S	S	S	R	R	S	S	S	S	S	S	S	S	S	S
MRSA 18/81	2018	t127	negative	R	S	S	S	R	R	S	S	S	S	R	S	S	S	S	S
MRSA 18/82	2018	t022	negative	S	S	S	S	R	R	S	S	S	S	S	S	S	S	S	S
MRSA 18/83	2018	t7396	positive	S	S	S	S	S	S	R	S	S	S	S	S	S	S	S	S
MRSA 18/84	2018	t1451	negative	S	R	S	S	S	S	S	S	S	S	S	S	S	S	S	S
MRSA 18/85	2018	t008	positive	S	S	S	S	S	S	S	S	S	S	S	S	S	S	S	S
MRSA 18/86	2018	t377	negative	S	S	S	S	S	S	S	S	S	S	S	S	S	S	S	S
MRSA 18/87	2018	t002	negative	S	S	S	S	R	R	R	R	S	S	S	S	S	S	S	S
MRSA 18/88	2018	t785	negative	S	S	S	R	R	R	R	R	S	S	S	S	S	S	S	S
MRSA 18/89	2018	t002	negative	S	S	S	S	R	R	R	R	S	S	S	S	S	S	S	S
MRSA 18/90	2018	t377	negative	S	R	S	S	R	R	S	S	S	S	S	S	S	S	S	S
MRSA 18/91	2018	t651	negative	S	S	S	S	S	S	S	S	S	S	S	S	S	S	S	S
MRSA 18/92	2018	t011	negative	S	R	S	S	S	S	S	S	S	S	S	S	S	S	S	S
MRSA 18/93	2018	t5041	positive	S	S	S	S	S	S	S	S	S	S	S	S	S	S	S	S
MRSA 18/94	2018	t002	negative	S	S	S	S	R	R	R	R	S	S	S	S	S	S	S	S
MRSA 18/95	2018	t002	negative	S	S	S	S	R	R	R	R	S	S	S	S	S	S	S	S
MRSA 18/96	2018	t002	negative	S	R	S	S	R	R	R	R	S	S	R	S	S	S	S	S
MRSA 18/97	2018	t304	negative	S	S	S	S	S	S	S	S	S	S	S	S	S	S	S	S
MRSA 18/98	2018	t011	negative	R	R	S	S	S	S	R	R	S	S	S	S	S	S	S	S
MRSA 18/99	2018	t032	negative	S	S	S	S	R	R	S	S	S	S	S	S	S	S	S	S
MRSA 18/100	2018	t785	negative	S	S	S	S	R	R	S	S	S	S	S	S	S	S	S	S
MRSA 18/101	2018	t002	negative	S	S	S	S	R	R	R	R	S	S	S	S	S	S	S	S
MRSA 18/102	2018	t032	negative	S	S	S	S	R	R	S	S	S	S	S	S	S	S	S	S
MRSA 18/103	2018	t002	negative	S	S	S	S	R	R	R	R	S	S	S	S	R	S	S	S
MRSA 18/104	2018	t088	negative	S	S	S	S	S	S	R	S	S	S	S	S	S	S	S	S
MRSA 18/105	2018	t13217	negative	S	S	S	S	R	R	R	R	S	S	S	S	S	S	S	S
MRSA 18/106	2018	t008	positive	S	S	S	S	S	S	R	S	S	S	S	S	S	S	S	S
MRSA 18/107	2018	t002	negative	S	S	S	S	R	R	R	R	S	S	S	S	S	S	S	S
MRSA 18/108	2018	t002	negative	S	S	S	S	R	R	R	R	S	S	S	S	S	S	S	S
MRSA 18/109	2018	t011	negative	S	R	S	S	S	S	S	S	S	S	S	S	S	S	S	S
MRSA 18/110	2018	t223	negative	S	S	S	R	S	S	S	S	S	S	S	S	S	S	S	S
MRSA 18/111	2018	t785	negative	S	S	S	R	R	R	R	R	S	S	S	S	S	S	S	S
MRSA 18/112	2018	t785	negative	S	S	S	R	R	R	S	S	S	S	S	S	S	S	S	S
MRSA 18/113	2018	t002	negative	S	S	S	S	R	R	R	R	S	S	S	S	S	S	S	S
MRSA 18/114	2018	t008	positive	S	S	S	S	S	S	R	S	S	S	S	S	S	S	S	S
MRSA 18/115	2018	t910	negative	S	S	S	S	R	R	S	S	S	S	S	S	S	S	S	S
MRSA 18/116	2018	t127	negative	S	R	S	S	S	S	R	R	S	S	S	S	S	S	S	S
MRSA 18/117	2018	t011	negative	S	R	S	S	S	S	S	S	S	S	S	S	S	S	S	S
MRSA 18/118	2018	t011	negative	S	R	S	S	S	S	S	S	S	S	S	S	S	S	S	S
MRSA 18/119	2018	t014	negative	S	S	S	S	R	R	R	R	S	S	S	S	S	S	S	S
MRSA 18/120	2018	t034	negative	S	R	S	S	S	S	R	R	S	S	S	S	S	S	S	S
MRSA 18/121	2018	t025	negative	S	S	S	S	R	R	S	S	S	S	S	S	S	S	S	S
MRSA 18/122	2018	t034	negative	S	R	R	S	R	R	S	R	S	S	S	S	S	S	S	S
MRSA 18/123	2018	t002	negative	S	S	S	S	R	R	R	R	S	S	S	S	S	S	S	S
MRSA 18/124	2018	t003	negative	S	S	S	S	R	R	R	R	S	S	S	S	S	S	S	S
MRSA 18/125	2018	t011	negative	S	R	S	S	S	S	R	R	S	S	S	S	S	S	S	S
MRSA 18/126	2018	t668	negative	S	S	S	S	R	R	R	R	S	S	S	S	S	S	S	S
MRSA 18/127	2018	t011	negative	S	R	S	S	S	S	S	S	S	S	S	S	S	S	S	S
MRSA 18/128	2018	t019	negative	S	S	S	S	S	S	S	S	S	S	S	S	S	S	S	S
MRSA 18/129	2018	t002	negative	S	S	S	S	R	R	R	R	S	S	S	S	S	S	S	S
MRSA 18/130	2018	t032	negative	S	S	S	S	R	R	S	S	S	S	S	S	S	S	S	S
MRSA 18/131	2018	t008	positive	S	S	S	S	S	S	R	R	S	S	S	S	S	S	S	S
MRSA 18/132	2018	t032	negative	S	S	S	S	R	R	S	S	S	S	S	S	S	S	S	S
MRSA 18/133	2018	t034	negative	S	R	S	S	S	S	S	R	S	S	S	S	S	S	S	S
MRSA 18/134	2018	t002	negative	S	S	S	S	R	R	R	R	S	R	S	S	S	S	S	S
MRSA 18/135	2018	t4208	negative	S	R	S	S	S	S	S	R	S	S	S	S	S	S	S	S
MRSA 18/136	2018	t002	negative	S	S	S	S	R	R	R	R	S	S	S	S	S	S	S	S
MRSA 18/137	2018	t003	negative	S	S	S	S	R	R	R	R	S	S	S	S	S	S	S	S
MRSA 18/138	2018	t011	negative	S	R	S	S	S	S	S	S	S	S	S	S	S	S	S	S
MRSA 18/139	2018	t242	positive	S	S	S	S	S	S	S	S	S	S	S	S	S	S	S	S
MRSA 18/140	2018	t011	negative	S	S	S	S	S	S	S	S	S	S	S	S	S	S	S	S
MRSA 18/141	2018	t324	negative	S	S	S	S	S	S	S	S	S	S	R	S	S	S	S	S
MRSA 18/142	2018	t045	negative	S	S	S	S	R	R	R	R	S	S	S	S	S	S	S	S
MRSA 18/143	2018	t018	positive	S	S	S	S	S	S	S	S	S	S	R	S	S	S	S	S
MRSA 18/144	2018	t13217	negative	S	S	S	S	R	R	R	R	S	S	S	S	S	S	S	S
MRSA 18/145	2018	t334	negative	S	R	S	S	S	S	S	S	S	S	S	S	S	S	S	S
MRSA 18/146	2018	t334	negative	S	S	S	R	S	S	R	R	S	S	S	S	S	S	S	S
MRSA 18/147	2018	t011	negative	S	R	R	S	S	S	R	R	S	S	S	S	S	S	S	S
MRSA 18/148	2018	t011	negative	S	S	S	R	R	R	R	R	S	S	S	S	S	S	S	S
MRSA 18/149	2018	t011	negative	S	R	S	S	S	S	S	S	S	S	S	S	S	S	S	S
MRSA 18/150	2018	t032	negative	S	S	S	S	R	R	S	S	S	S	S	S	S	S	S	S
MRSA 18/151	2018	t011	negative	S	R	S	S	S	S	S	S	S	S	S	S	S	S	S	S
MRSA 18/152	2018	t002	negative	S	S	S	S	R	R	R	R	S	S	S	S	S	S	S	S
MRSA 18/153	2018	t19650	negative	S	S	S	S	S	S	S	S	S	S	S	S	S	S	S	S
MRSA 18/154	2018	t003	negative	S	S	S	S	R	R	R	R	S	S	S	S	S	S	S	S
MRSA 18/155	2018	t044	positive	S	R	S	S	S	S	S	S	S	S	R	S	S	S	S	S
MRSA 18/156	2018	t032	negative	S	S	S	R	R	R	S	S	S	S	S	S	S	S	S	S
MRSA 18/157	2018	t174	negative	S	R	S	S	S	S	R	R	S	S	S	S	S	S	S	S
MRSA 18/158	2018	t785	negative	S	S	S	R	R	R	R	R	S	S	S	S	S	S	S	S
MRSA 18/159	2018	t032	negative	S	S	S	S	R	R	S	S	S	S	S	S	S	S	S	S
MRSA 18/160	2018	t032	negative	S	S	S	S	R	R	S	S	S	S	S	S	S	S	S	S
MRSA 18/161	2018	t127	negative	R	R	S	S	S	S	S	S	S	S	R	S	S	S	S	S
MRSA 18/162	2018	t032	negative	S	S	S	S	R	R	S	S	S	S	S	S	S	S	S	S
MRSA 18/163	2018	t223	negative	S	S	S	S	S	S	S	S	S	S	S	S	S	S	S	S
MRSA 18/164	2018	t002	positive	S	S	S	S	S	S	S	S	S	S	S	S	S	S	S	S
MRSA 18/165	2018	t008	positive	S	S	S	S	S	S	S	S	S	S	S	S	S	S	S	S
MRSA 18/166	2018	t608	negative	R	S	S	R	R	R	S	S	S	S	S	S	S	S	S	S
MRSA 18/167	2018	t011	negative	S	R	S	S	S	S	S	S	S	S	S	S	S	S	S	S
MRSA 18/168	2018	t032	negative	S	S	S	S	R	R	R	R	S	S	S	S	S	S	S	S
MRSA 18/169	2018	t390	negative	S	S	S	S	S	S	S	S	S	S	S	S	S	S	S	S
MRSA 18/170	2018	t008	positive	S	S	S	S	R	R	R	S	S	S	S	S	S	S	S	S
MRSA 18/171	2018	t022	negative	S	S	S	S	R	R	S	S	S	S	S	S	S	S	S	S
MRSA 18/172	2018	t127	negative	S	R	S	S	S	S	R	R	S	S	S	S	S	S	S	S
MRSA 18/173	2018	t011	negative	S	R	S	S	S	S	S	S	S	S	S	S	S	S	S	S
MRSA 18/174	2018	t022	negative	S	S	S	S	R	R	S	S	S	S	S	S	S	S	S	S
MRSA 18/175	2018	t032	negative	S	S	S	S	R	S	S	S	S	S	S	S	S	S	S	S
MRSA 18/176	2018	t1625	negative	S	S	S	S	R	R	S	S	S	S	S	S	S	S	S	S
MRSA 18/177	2018	t608	negative	S	S	S	R	R	R	S	S	S	S	S	S	S	S	S	S
MRSA 18/178	2018	t002	negative	S	S	S	S	R	R	R	R	S	S	S	S	S	S	S	S
MRSA 18/179	2018	t008	positive	S	S	S	S	S	S	S	S	S	S	S	S	S	S	S	S
MRSA 18/180	2018	t032	negative	S	R	S	S	R	R	R	R	S	S	S	S	S	S	S	S
MRSA 18/181	2018	t032	negative	S	S	S	S	R	R	R	R	S	S	S	S	S	S	S	S
MRSA 18/182	2018	t011	negative	S	R	S	R	R	S	S	S	S	S	S	S	S	S	S	S
MRSA 18/183	2018	t1784	negative	S	R	S	S	S	S	R	R	S	S	S	S	S	S	S	S
MRSA 18/184	2018	t032	negative	S	S	S	S	R	R	S	S	S	S	S	S	S	S	S	S
MRSA 18/185	2018	t608	negative	S	S	S	S	R	S	S	S	S	S	S	S	S	S	S	S
MRSA 18/186	2018	t1381	negative	S	S	S	S	S	S	R	R	S	S	S	S	S	S	S	S
MRSA 18/187	2018	t002	negative	S	S	S	S	R	R	R	R	S	S	S	S	S	S	S	S
MRSA 18/188	2018	t025	negative	S	S	S	S	R	R	S	S	S	S	S	S	S	S	S	S
MRSA 18/189	2018	t011	negative	S	R	S	S	S	S	S	S	S	S	S	S	S	S	S	S
MRSA 18/190	2018	t991	negative	S	S	S	S	S	S	S	S	S	S	S	S	S	S	S	S
MRSA 18/191	2018	t011	negative	S	R	S	S	S	S	R	R	S	S	S	S	S	S	S	S
MRSA 18/192	2018	t032	negative	S	S	S	R	R	R	S	S	S	S	S	S	S	S	S	S
MRSA 18/193	2018	t008	positive	S	S	S	S	S	S	S	S	S	S	S	S	S	S	S	S
MRSA 18/194	2018	t390	negative	S	S	S	S	S	S	S	S	S	S	S	S	S	S	S	S
MRSA 18/195	2018	t665	positive	S	R	S	S	S	S	R	S	S	S	S	S	S	S	S	S
MRSA 18/196	2018	t025	negative	S	S	S	S	R	R	S	S	S	S	S	S	S	S	S	S
MRSA 18/197	2018	t785	negative	S	S	S	R	R	R	S	S	S	S	S	S	S	S	S	S
MRSA 18/198	2018	t002	negative	S	S	S	S	R	R	R	R	S	S	S	S	S	S	S	S
MRSA 18/199	2018	t2293	positive	S	R	S	S	R	R	R	S	S	S	S	S	S	S	S	S
MRSA 18/200	2018	t6100	negative	S	S	S	S	R	R	S	S	S	S	S	S	S	S	S	S
MRSA 18/201	2018	t17662	negative	S	S	S	R	R	R	S	S	S	S	S	S	S	S	S	S
MRSA 18/202	2018	t025	negative	S	S	S	S	R	R	S	S	S	S	S	S	S	S	S	S
MRSA 18/203	2018	t2555	negative	S	S	S	S	S	S	S	S	S	S	S	S	S	S	S	S
MRSA 18/204	2018	t002	negative	S	S	S	S	R	R	R	R	S	S	S	S	S	S	S	S
MRSA 18/205	2018	t223	negative	S	S	S	S	S	S	S	S	S	S	S	S	S	S	S	S
MRSA 18/206	2018	t1476	negative	R	S	R	S	R	R	S	S	S	S	S	S	S	S	S	S
MRSA 18/207	2018	t5081	negative	S	S	S	S	R	R	R	R	S	S	S	S	S	S	S	S
MRSA 18/208	2018	t002	negative	S	S	S	S	R	R	R	R	S	S	S	S	S	S	S	S
MRSA 18/209	2018	t8934	negative	S	S	R	S	S	S	R	R	S	S	S	S	S	S	S	S
MRSA 18/210	2018	t002	negative	S	S	S	S	R	R	R	R	S	S	S	S	S	S	S	S
MRSA 18/211	2018	t314	positive	R	S	S	S	S	S	S	S	S	S	R	S	S	S	S	S
MRSA 18/212	2018	t127	negative	S	R	S	S	S	S	R	R	S	S	S	S	S	S	S	S
MRSA 18/213	2018	t011	negative	R	R	R	S	R	R	R	R	S	S	S	S	S	S	S	S
MRSA 18/214	2018	t034	negative	S	R	S	S	R	R	R	R	S	S	S	S	S	S	S	S
MRSA 18/215	2018	t010	negative	S	S	S	S	S	S	R	R	S	S	S	S	S	S	S	S
MRSA 18/216	2018	t174	negative	S	R	S	S	S	S	R	R	S	S	S	S	S	S	S	S
MRSA 18/217	2018	t002	negative	S	S	S	S	R	R	R	R	S	S	S	S	S	S	S	S
MRSA 18/218	2018	t011	negative	S	R	S	S	S	S	S	S	S	S	S	S	S	S	S	S
MRSA 18/219	2018	t003	negative	S	S	S	R	R	R	R	R	S	S	S	S	S	S	S	S
MRSA 18/220	2018	t002	negative	S	S	S	S	R	R	R	R	S	S	S	S	S	S	S	S
MRSA 19/01	2019	t174	negative	S	R	S	R	S	S	R	R	S	S	S	S	S	S	S	S
MRSA 19/02	2019	t011	negative	S	R	S	S	S	S	R	R	S	S	S	S	S	S	S	S
MRSA 19/03	2019	t008	negative	S	S	S	R	R	R	S	S	S	S	R	S	S	S	S	S
MRSA 19/04	2019	t002	negative	S	S	S	S	R	R	R	R	S	S	S	S	S	S	S	S
MRSA 19/05	2019	t032	negative	S	S	S	R	R	R	S	S	S	S	S	S	S	S	S	S
MRSA 19/06	2019	t688	negative	S	R	S	S	S	S	R	R	S	S	S	S	S	S	S	S
MRSA 19/07	2019	t002	negative	S	S	S	S	R	R	R	R	S	S	S	S	S	S	S	S
MRSA 19/08	2019	t608	negative	S	S	S	S	R	R	S	S	S	S	S	S	S	S	S	S
MRSA 19/09	2019	t011	negative	S	R	S	S	S	S	R	R	S	S	S	S	S	S	S	S
MRSA 19/10	2019	t1250	negative	S	R	S	S	R	R	R	R	S	S	S	S	S	S	S	S
MRSA 19/11	2019	t174	negative	S	S	S	R	S	S	R	R	S	S	S	S	S	S	S	S
MRSA 19/12	2019	t579	negative	S	S	S	S	S	S	S	S	S	S	S	S	S	S	S	S
MRSA 19/13	2019	t785	negative	S	S	S	R	R	R	S	S	S	S	S	S	S	S	S	S
MRSA 19/14	2019	t032	negative	S	S	S	S	R	R	S	S	S	S	S	S	S	S	S	S
MRSA 19/15	2019	t003	negative	S	S	S	S	R	R	R	R	S	S	S	S	S	S	S	S
MRSA 19/16	2019	t003	negative	S	S	S	S	R	R	R	R	S	S	S	S	S	S	S	S
MRSA 19/17	2019	t003	negative	S	S	S	S	R	R	R	R	S	S	S	S	S	S	S	S
MRSA 19/19	2019	t002	negative	S	S	S	S	R	R	R	R	S	S	S	S	S	S	S	S
MRSA 19/20	2019	t011	negative	S	R	S	S	S	S	S	S	S	S	S	S	S	S	S	S
MRSA 19/21	2019	t011	negative	S	R	S	S	S	S	S	S	S	S	S	S	S	S	S	S
MRSA 19/22	2019	t026	negative	S	S	S	R	S	S	S	S	S	S	S	S	S	S	S	S
MRSA 19/23	2019	t014	negative	S	S	S	S	R	R	R	R	S	S	S	S	S	S	S	S
MRSA 19/24	2019	t032	negative	S	S	S	S	R	R	S	S	S	S	S	S	S	S	S	S
MRSA 19/25	2019	t032	negative	S	S	S	S	R	R	S	S	S	S	S	S	S	S	S	S
MRSA 19/26	2019	t032	negative	S	S	S	R	R	R	S	S	S	S	S	S	S	S	S	S
MRSA 19/27	2019	t309	negative	R	S	S	S	R	R	R	R	S	S	S	S	S	S	S	S
MRSA 19/28	2019	t034	positive	S	R	S	S	R	R	R	R	S	S	S	S	S	S	S	S
MRSA 19/29	2019	t091	negative	R	R	S	S	R	R	S	S	S	S	S	S	S	S	S	S
MRSA 19/30	2019	t002	negative	S	S	S	S	R	R	R	R	S	S	S	S	S	S	S	S
MRSA 19/31	2019	t002	negative	S	S	S	R	R	R	R	R	S	S	S	S	S	S	S	S
MRSA 19/32	2019	t064	negative	S	R	R	S	R	R	S	S	S	S	S	S	S	S	S	S
MRSA 19/33	2019	t002	negative	S	S	S	S	R	R	R	R	S	S	S	S	S	S	S	S
MRSA 19/34	2019	t032	negative	S	S	S	S	R	R	S	S	S	S	S	S	S	S	S	S
MRSA 19/35	2019	t991	negative	S	S	S	S	S	S	S	S	S	S	S	S	S	S	S	S
MRSA 19/36	2019	t032	negative	S	S	S	S	R	R	S	S	S	S	S	S	S	S	S	S
MRSA 19/37	2019	t045	negative	S	S	S	R	R	R	R	R	S	S	S	S	S	S	S	S
MRSA 19/38	2019	t4781	negative	S	S	S	S	R	S	R	R	S	S	S	S	S	S	S	S
MRSA 19/39	2019	t002	negative	S	S	S	S	R	R	R	R	S	S	S	S	S	S	S	S
MRSA 19/40	2019	t002	negative	S	S	S	S	R	R	R	R	S	S	S	S	S	S	S	S
MRSA 19/41	2019	t032	negative	S	S	S	S	R	R	S	S	S	S	S	S	S	S	S	S
MRSA 19/43	2019	t002	negative	S	S	S	S	R	R	R	R	S	S	S	S	S	S	S	S
MRSA 19/44	2019	t003	negative	S	S	S	S	R	R	R	R	S	S	S	S	S	S	S	S
MRSA 19/45	2019	t034	negative	S	R	S	S	S	S	S	R	S	S	S	S	S	S	S	S
MRSA 19/46	2019	t003	negative	S	S	S	S	R	R	R	R	S	S	S	S	S	S	S	S
MRSA 19/47	2019	t127	negative	S	S	S	R	S	S	R	R	S	S	S	S	S	S	S	S
MRSA 19/48	2019	t032	negative	S	S	S	R	R	R	R	R	S	S	S	S	S	S	S	S
MRSA 19/49	2019	t002	negative	S	S	S	S	R	R	R	R	S	S	S	S	S	S	S	S
MRSA 19/50	2019	t321	negative	S	R	S	S	R	S	R	R	S	S	S	S	S	S	S	S
MRSA 19/51	2019	t2293	negative	S	R	S	S	R	R	R	R	S	S	S	S	S	S	S	S
MRSA 19/52	2019	t127	positive	S	R	S	S	S	S	R	R	S	S	S	S	S	S	S	S
MRSA 19/53	2019	t005	negative	R	S	S	S	R	R	S	S	S	S	S	S	S	S	S	S
MRSA 19/54	2019	t878	negative	S	S	S	S	S	S	R	R	S	S	S	S	S	S	S	S
MRSA 19/55	2019	t651	negative	S	S	S	S	R	R	S	S	S	S	S	S	S	S	S	S
MRSA 19/56	2019	t13454	negative	S	S	S	S	S	S	S	S	S	S	S	S	S	S	S	S
MRSA 19/57	2019	t002	negative	S	S	S	R	R	R	R	R	S	S	S	S	S	S	S	S
MRSA 19/58	2019	t5634	negative	S	S	S	S	S	S	S	S	S	S	S	S	S	S	S	S
MRSA 19/59	2019	t608	negative	S	S	S	S	R	R	R	R	S	S	S	S	S	S	S	S
MRSA 19/60	2019	t011	negative	S	R	S	S	S	S	S	S	S	S	S	S	S	S	S	S
MRSA 19/61	2019	t7028	negative	R	R	S	S	S	S	S	S	S	S	S	S	S	S	S	S
MRSA 19/62	2019	t5100	negative	R	R	S	R	S	S	S	S	S	S	R	S	S	S	S	S
MRSA 19/63	2019	t127	positive	S	R	S	S	S	S	R	R	S	S	S	S	S	S	S	S
MRSA 19/64	2019	t899	negative	S	R	R	S	S	S	R	R	S	S	S	S	S	S	S	S
MRSA 19/65	2019	t002	negative	S	S	S	R	R	R	R	R	S	S	S	S	S	S	S	S
MRSA 19/66	2019	t003	negative	S	S	S	R	R	R	R	R	S	S	S	S	S	S	S	S
MRSA 19/67	2019	t127	negative	S	R	S	S	S	S	R	R	S	S	S	S	S	S	S	S
MRSA 19/68	2019	t718	negative	S	S	S	R	R	R	S	S	S	S	S	S	S	S	S	S
MRSA 19/69	2019	t005	negative	R	S	S	S	R	R	R	R	S	S	S	S	S	S	S	S
MRSA 19/70	2019	t024	negative	S	S	S	S	R	R	R	S	S	S	S	S	S	S	S	S
MRSA 19/71	2019	t127	positive	R	R	S	S	S	S	S	S	S	S	R	S	S	S	S	S
MRSA 19/72	2019	t002	positive	S	S	S	S	R	R	R	R	S	S	S	R	S	S	S	S
MRSA 19/73	2019	t304	positive	S	S	S	S	S	S	S	S	S	S	S	S	S	S	S	S
MRSA 19/76	2019	t785	negative	S	S	S	R	R	R	S	S	S	S	S	S	S	S	S	S
MRSA 19/77	2019	t032	negative	S	S	S	S	R	R	S	S	S	S	S	S	S	S	S	S
MRSA 19/78	2019	t012	negative	S	S	S	S	S	S	S	S	S	S	S	S	S	S	S	S
MRSA 19/79	2019	t5485	negative	S	S	S	S	S	S	R	R	S	S	S	S	S	S	S	S
MRSA 19/80	2019	t785	negative	S	S	S	R	R	R	S	S	S	S	S	S	S	S	S	S
MRSA 19/81	2019	t002	negative	S	S	S	R	R	R	R	R	S	S	S	S	S	S	S	S
MRSA 19/82	2019	t003	negative	S	S	S	S	R	R	R	R	S	S	S	S	S	S	S	S
MRSA 19/83	2019	t19681	negative	S	R	S	S	S	S	S	S	S	S	S	S	S	S	S	S
MRSA 19/84	2019	t002	negative	S	S	S	S	S	S	S	S	S	S	R	S	S	S	S	S
MRSA 19/85	2019	t127	negative	R	R	S	S	S	S	S	S	S	S	R	S	S	S	S	S
MRSA 19/86	2019	t19650	positive	S	S	S	S	S	S	S	S	S	S	S	S	S	S	S	S
MRSA 19/87	2019	t309	negative	S	S	S	S	S	S	S	S	S	S	S	S	S	S	S	S
MRSA 19/88	2019	t002	negative	S	S	S	S	R	R	R	R	S	S	S	S	S	S	S	S
MRSA 19/89	2019	t2293	negative	S	R	S	S	R	R	R	S	S	S	S	S	S	S	S	S
MRSA 19/90	2019	t1476	positive	R	R	R	S	R	R	R	R	S	S	S	S	S	S	S	S
MRSA 19/91	2019	t002	negative	S	S	S	C	R	R	R	R	S	S	S	S	S	S	S	S
MRSA 19/92	2019	t608	negative	S	S	S	R	R	R	S	R	S	S	S	S	S	S	S	S
MRSA 19/93	2019	t002	negative	S	S	S	S	R	R	R	R	S	S	S	S	S	S	S	S
MRSA 19/94	2019	t13292	negative	S	S	S	S	S	S	S	S	S	S	S	S	S	S	S	S
MRSA 19/95	2019	t2642	negative	S	S	S	S	S	S	S	S	S	S	S	S	S	S	S	S
MRSA 19/96	2019	t19667	negative	S	S	S	S	S	S	S	S	S	S	S	S	S	S	S	S
MRSA 19/97	2019	t008	negative	S	S	S	S	S	S	R	S	S	S	S	S	S	S	S	S
MRSA 19/98	2019	t032	positive	S	S	S	R	R	R	S	S	S	S	S	S	S	S	S	S
MRSA 19/99	2019	t785	negative	S	S	S	R	R	R	S	S	S	S	S	S	S	S	S	S
MRSA 19/100	2019	t148	negative	S	R	S	S	S	S	R	R	S	S	S	S	S	S	S	S
MRSA 19/101	2019	t032	negative	S	S	S	S	R	R	S	S	S	S	S	S	S	S	S	S
MRSA 19/102	2019	t127	negative	S	R	S	S	S	S	R	R	S	S	S	S	S	S	S	S
MRSA 19/103	2019	t011	negative	S	R	S	S	S	S	S	S	S	S	S	S	S	S	S	S
MRSA 19/104	2019	t177	negative	S	R	S	S	S	S	R	R	S	S	S	S	S	S	S	S
MRSA 19/105	2019	t1784	negative	S	R	S	S	S	S	R	R	S	S	S	S	S	S	S	S
MRSA 19/106	2019	t011	negative	S	R	S	S	S	S	S	S	S	S	S	S	S	S	S	S
MRSA 19/107	2019	t011	negative	S	R	S	S	S	S	S	S	S	S	S	S	S	S	S	S
MRSA 19/108	2019	t002	negative	S	S	S	R	R	R	R	R	S	S	S	S	S	S	S	S
MRSA 19/109	2019	t127	negative	S	R	S	S	S	S	R	R	S	S	S	S	S	S	S	S
MRSA 19/110	2019	t1236	negative	S	S	S	S	S	S	S	S	S	S	S	S	S	S	S	S
MRSA 19/111	2019	t011	negative	R	R	S	S	S	S	S	S	S	S	S	S	S	S	S	S
MRSA 19/112	2019	t021	negative	S	S	R	S	R	R	R	S	S	S	S	S	S	S	S	S
MRSA 19/113	2019	t19651	positive	S	S	S	S	S	S	S	S	S	S	S	S	S	S	S	S
MRSA 19/114	2019	t1752	negative	S	S	S	S	S	S	S	S	S	S	S	S	S	S	S	S
MRSA 19/115	2019	t008	positive	S	S	S	S	R	R	R	S	S	S	S	S	S	S	S	S
MRSA 19/116	2019	t127	positive	S	R	S	S	S	S	R	R	S	S	S	S	S	S	S	S
MRSA 19/117	2019	t18999	negative	S	R	S	S	R	R	R	R	S	S	S	S	S	S	S	S
MRSA 19/119	2019	t127	negative	S	R	S	S	S	S	R	R	S	S	S	S	S	S	S	S
MRSA 19/120	2019	t002	negative	S	S	S	S	R	R	R	R	S	S	S	S	S	S	S	S
MRSA 19/121	2019	t2293	negative	S	R	S	S	R	R	R	R	S	S	S	S	S	S	S	S
MRSA 19/122	2019	t002	negative	S	S	S	S	R	R	R	R	S	S	S	S	S	S	S	S
MRSA 19/123	2019	t011	negative	S	R	S	S	S	S	S	S	S	S	S	S	S	S	S	S
MRSA 19/124	2019	t002	negative	S	S	S	S	S	S	S	S	S	S	S	S	S	S	S	S
MRSA 19/125	2019	t008	positive	S	S	S	S	S	S	S	S	S	S	R	S	S	S	S	S
MRSA 19/126	2019	t002	negative	S	S	S	S	R	R	S	S	S	S	R	S	S	S	S	S
MRSA 19/127	2019	t127	negative	S	R	S	R	S	S	R	R	S	S	S	S	S	S	S	S
MRSA 19/128	2019	t008	negative	S	S	S	S	R	R	R	S	S	S	S	S	S	S	S	S
MRSA 19/129	2019	t002	positive	S	S	S	S	R	R	S	S	S	S	S	S	S	S	S	S
MRSA 19/131	2019	t011	negative	S	R	S	S	S	S	S	S	S	S	S	S	S	S	S	S
MRSA 19/132	2019	t008	negative	S	S	S	S	R	R	R	S	S	S	S	S	S	S	S	S
MRSA 19/133	2019	t002	positive	S	S	S	S	S	S	S	S	S	S	S	S	S	S	S	S
MRSA 19/134	2019	t1094	positive	S	S	S	S	R	R	R	R	S	S	S	S	S	S	S	S
MRSA 19/135	2019	t032	negative	S	S	S	S	R	R	S	S	S	S	S	S	S	S	S	S
MRSA 19/136	2019	t011	negative	S	R	S	R	S	S	S	S	S	S	S	S	S	S	S	S
MRSA 19/137	2019	t515	negative	S	S	S	S	R	R	S	S	S	S	S	S	S	S	S	S
MRSA 19/138	2019	t1171	negative	S	S	S	S	R	R	R	S	S	S	S	S	S	S	S	S
MRSA 19/139	2019	t5388	negative	S	S	S	S	S	S	S	S	S	S	S	S	S	S	S	S
MRSA 19/140	2019	t309	negative	S	S	S	S	S	S	S	S	S	S	S	S	S	S	S	S
MRSA 19/141	2019	t032	positive	S	S	S	S	R	R	S	S	S	S	S	S	S	S	S	S
MRSA 19/142	2019	t002	negative	S	S	S	S	R	R	R	R	S	S	S	S	S	S	S	S
MRSA 19/143	2019	t011	negative	R	R	S	S	R	R	S	S	S	S	S	S	S	S	S	S
MRSA 19/144	2019	t011	negative	R	R	S	S	R	R	S	S	S	S	S	S	S	S	S	S
MRSA 19/145	2019	t4198	negative	R	S	S	S	S	S	S	S	S	S	R	S	S	S	S	S
MRSA 19/146	2019	t608	positive	S	S	S	R	R	R	R	R	S	S	S	S	S	S	S	S
MRSA 19/147	2019	t121	negative	S	R	R	S	R	R	S	R	S	S	S	S	S	S	S	S
MRSA 19/148	2019	t223	negative	S	S	S	S	S	S	S	S	S	S	S	S	S	S	S	S
MRSA 19/149	2019	t230	negative	S	S	S	R	S	S	S	S	S	S	S	S	S	S	S	S
MRSA 19/150	2019	t1451	negative	S	R	S	S	R	S	S	S	S	S	S	S	S	S	S	S
MRSA 19/151	2019	t1328	negative	S	S	S	S	R	R	S	S	S	S	S	S	S	S	S	S
MRSA 19/152	2019	t216	negative	S	S	S	S	S	S	R	S	S	S	S	S	S	S	S	S
MRSA 19/153	2019	t044	negative	S	S	S	S	S	S	R	R	S	S	R	S	S	S	S	S
MRSA 19/154	2019	t021	positive	S	S	S	S	S	S	R	R	S	S	S	S	S	S	S	S
MRSA 19/155	2019	t223	positive	S	S	S	S	R	R	S	S	S	S	S	S	S	S	S	S
MRSA 19/156	2019	t13217	negative	S	S	S	S	R	R	R	R	S	S	S	S	S	S	S	S
MRSA 19/157	2019	t045	negative	S	S	S	S	R	R	R	R	S	S	S	S	S	S	S	S
MRSA 19/158	2019	t4690	negative	R	R	S	S	R	S	R	S	S	S	S	S	S	S	S	S
MRSA 19/159	2019	t1610	positive	S	S	S	S	R	R	R	S	S	S	S	S	S	S	S	S
MRSA 19/160	2019	t334	positive	S	S	S	R	S	S	R	R	S	S	S	S	S	S	S	S
MRSA 19/161	2019	t1328	negative	R	S	S	S	R	R	S	S	S	S	S	S	S	S	S	S
MRSA 19/162	2019	t127	negative	S	R	S	S	S	S	R	R	S	S	S	S	S	S	S	S
MRSA 19/163	2019	t127	negative	S	R	S	S	S	S	R	R	S	S	S	S	S	S	S	S
MRSA 19/164	2019	t003	negative	S	S	S	S	R	R	R	R	S	S	S	S	S	S	S	S
MRSA 19/165	2019	t011	negative	S	R	S	S	S	S	S	S	S	S	S	S	S	S	S	S
MRSA 19/166	2019	t127	negative	R	R	S	S	S	S	R	R	S	S	S	S	S	S	S	S
MRSA 19/167	2019	t045	negative	S	R	S	S	R	R	R	R	S	S	R	S	S	S	S	S
MRSA 19/168	2019	t314	negative	R	R	S	S	S	S	S	S	S	S	R	S	S	S	S	S
MRSA 19/169	2019	t011	positive	R	R	S	S	R	R	S	S	S	S	S	S	S	S	S	S
MRSA 19/171	2019	t008	negative	S	S	S	S	R	R	R	S	S	S	S	S	S	S	S	S
MRSA 19/172	2019	t127	positive	S	R	S	S	S	S	R	R	S	S	S	S	S	S	S	S
MRSA 19/173	2019	t1451	negative	S	R	S	S	S	S	S	S	S	S	S	S	S	S	S	S
MRSA 19/174	2019	t127	negative	S	S	S	S	S	S	R	R	S	S	S	S	S	S	S	S
MRSA 19/175	2019	t13217	negative	S	S	S	S	R	R	R	R	S	S	S	S	S	S	S	S
MRSA 19/176	2019	t032	negative	S	S	S	R	R	R	S	S	S	S	S	S	S	S	S	S
MRSA 19/177	2019	t032	negative	S	S	S	S	R	R	S	S	S	S	S	S	S	S	S	S
MRSA 19/178	2019	t008	negative	S	S	S	S	R	R	S	S	S	S	S	S	S	S	S	S
MRSA 19/179	2019	t003	negative	S	S	S	R	R	R	R	R	S	S	S	S	S	S	S	S
MRSA 19/180	2019	t010	negative	S	S	S	S	S	S	R	R	S	S	S	S	S	S	S	S
MRSA 19/181	2019	t2958	negative	S	S	S	S	S	S	S	S	S	S	S	S	S	S	S	S
MRSA 19/182	2019	t003	negative	S	S	S	S	R	R	R	R	S	S	R	S	S	S	S	S
MRSA 19/183	2019	t437	negative	S	S	S	S	S	S	R	R	S	S	S	S	S	S	S	S
MRSA 19/184	2019	t127	positive	S	R	S	S	S	S	R	R	S	S	S	S	S	S	S	S
MRSA 19/185	2019	t304	negative	S	S	S	S	S	S	R	R	S	S	S	S	S	S	S	S
MRSA 19/186	2019	t223	negative	S	S	S	S	S	S	S	S	S	S	S	S	S	S	S	S
MRSA 19/187	2019	t223	negative	S	S	S	S	S	S	S	S	S	S	S	S	S	S	S	S
MRSA 19/188	2019	t1451	negative	S	R	S	S	S	S	S	S	S	S	S	S	S	S	S	S
MRSA 19/189	2019	t011	negative	S	R	S	S	S	S	R	R	S	S	R	S	S	S	S	S
MRSA 19/190	2019	t002	negative	S	S	S	S	R	R	R	R	S	S	S	S	S	S	S	S
MRSA 19/191	2019	t309	negative	S	S	S	S	S	S	S	S	S	S	S	S	S	S	S	S
MRSA 19/192	2019	t011	negative	S	R	S	S	S	S	R	R	S	S	S	S	S	S	S	S
MRSA 19/193	2019	t002	negative	S	S	S	R	R	R	R	R	S	S	S	S	S	S	S	S
MRSA 19/194	2019	t011	negative	S	R	S	R	S	S	S	S	S	S	S	S	S	S	S	S
MRSA 19/195	2019	t2383	negative	S	R	S	S	S	S	S	S	S	S	S	S	S	S	S	S
MRSA 19/196	2019	t002	negative	S	S	S	S	R	R	R	R	S	S	S	S	S	S	S	S
MRSA 19/197	2019	t002	negative	S	S	S	S	R	R	R	R	S	S	S	S	S	S	S	S
MRSA 19/198	2019	t044	negative	S	S	S	S	S	S	S	S	S	S	S	S	S	S	S	S
MRSA 19/199	2019	t034	positive	S	R	S	S	S	S	R	R	S	S	S	S	S	S	S	S
MRSA 19/200	2019	t127	negative	S	R	S	S	S	S	R	R	S	S	S	S	S	S	S	S
MRSA 19/201	2019	t1610	negative	S	S	S	S	R	R	R	R	S	S	S	S	S	S	S	S
MRSA 19/202	2019	t037	positive	R	R	R	S	R	R	R	R	S	S	R	R	S	S	S	S
MRSA 19/203	2019	t899	negative	S	R	R	S	R	R	R	R	S	S	S	S	S	S	S	S
MRSA 19/204	2019	t034	negative	S	R	S	S	S	S	R	R	S	S	S	S	S	S	S	S
MRSA 19/205	2019	t091	negative	R	R	S	S	R	R	S	S	S	S	S	S	S	S	S	S
MRSA 19/206	2019	t114	negative	S	R	S	S	S	S	R	R	S	S	S	S	S	S	S	S
MRSA 19/207	2019	t011	negative	R	R	S	R	R	R	S	S	S	S	S	S	S	S	S	S
MRSA 19/208	2019	t011	negative	R	R	S	S	R	R	S	S	S	S	S	S	S	S	S	S
MRSA 19/210	2019	t002	negative	S	S	S	S	R	R	R	R	S	S	S	S	S	S	S	S
MRSA 19/211	2019	t14230	negative	S	S	S	S	S	S	S	S	S	S	S	S	S	S	S	S
MRSA 19/212	2019	t1597	negative	S	R	S	S	S	S	R	S	S	S	S	S	S	S	S	S
MRSA 19/213	2019	t1214	negative	S	S	S	R	R	R	S	S	S	S	S	S	S	S	S	S
MRSA 19/214	2019	t19678	negative	R	S	S	S	R	R	R	R	S	S	S	S	S	S	S	S
MRSA 19/215	2019	t608	positive	S	S	S	S	R	R	S	S	S	S	S	S	S	S	S	S
MRSA 19/217	2019	t5634	negative	S	S	R	R	S	S	R	R	S	S	S	S	S	S	S	S
MRSA 19/218	2019	t177	negative	R	R	S	S	S	S	R	R	S	S	S	S	S	S	S	S
MRSA 19/219	2019	t059	negative	S	S	S	S	R	R	R	S	S	S	S	S	S	S	S	S
MRSA 19/220	2019	t002	positive	S	S	S	S	R	R	R	R	S	S	S	S	S	S	S	S
MRSA 19/221	2019	t032	negative	S	S	S	S	R	R	S	S	S	S	S	S	S	S	S	S
MRSA 19/222	2019	t608	negative	S	S	S	S	R	R	S	S	S	S	S	S	S	S	S	S
MRSA 19/223	2019	t008	negative	S	S	S	S	S	S	S	S	S	S	S	S	S	S	S	S
MRSA 19/224	2019	t127	positive	S	R	S	S	S	S	R	R	S	S	S	S	S	S	S	S
MRSA 19/225	2019	t127	negative	S	R	S	S	S	S	R	R	S	S	S	S	S	S	S	S
MRSA 19/226	2019	t062	negative	S	S	S	S	S	S	R	S	S	S	S	S	S	S	S	S
MRSA 19/227	2019	t011	negative	R	R	S	S	R	R	S	S	S	S	S	S	S	S	S	S
MRSA 19/228	2019	t13323	negative	R	R	S	S	S	S	R	S	S	S	S	S	S	S	S	S
MRSA 19/229	2019	t011	negative	S	R	S	S	S	S	S	S	S	S	S	S	S	S	S	S
MRSA 19/230	2019	t127	negative	S	R	S	S	S	S	R	R	S	S	S	S	S	S	S	S
MRSA 19/231	2019	t127	negative	R	R	S	S	S	S	R	R	S	S	R	S	S	S	S	S
MRSA 19/232	2019	t4690	positive	R	R	R	S	S	S	R	S	S	S	S	S	S	S	S	S
MRSA 19/233	2019	t002	positive	S	S	S	S	R	R	R	R	S	S	S	S	S	S	S	S
MRSA 19/234	2019	t011	negative	S	R	S	S	S	S	S	S	S	S	S	S	S	S	S	S
MRSA 19/235	2019	t13323	negative	R	R	S	S	S	S	R	S	S	S	S	S	S	S	S	S
MRSA 19/236	2019	t127	negative	S	R	S	S	S	S	R	R	S	S	S	S	S	S	S	S
MRSA 19/237	2019	t321	negative	S	R	S	S	R	S	R	R	S	S	S	S	S	S	S	S
MRSA 19/238	2019	t032	negative	S	S	S	S	R	R	R	R	S	S	S	S	S	S	S	S
MRSA 20/01	2020	t034	negative	S	R	S	S	R	R	R	R	S	S	S	S	S	S	S	S
MRSA 20/02	2020	t127	negative	S	S	S	S	R	R	R	S	S	S	S	S	S	S	S	S
MRSA 20/03	2020	t1610	positive	S	R	S	S	S	S	R	R	S	S	S	S	S	S	S	S
MRSA 20/04	2020	t008	positive	S	S	S	S	S	S	R	S	S	S	S	S	S	S	S	S
MRSA 20/05	2020	t608	negative	R	S	R	S	R	R	S	S	S	S	S	S	S	S	S	S
MRSA 20/06	2020	t1476	negative	S	S	S	S	R	R	R	R	S	S	S	S	S	S	S	S
MRSA 20/07	2020	t002	positive	R	S	S	S	S	S	S	S	S	S	S	S	S	S	S	S
MRSA 20/08	2020	t032	negative	S	S	S	R	R	R	S	S	S	S	S	S	S	S	S	S
MRSA 20/09	2020	t005	negative	S	S	S	S	S	S	S	S	S	S	S	S	S	S	S	S
MRSA 20/10	2020	t127	negative	S	R	S	S	S	S	R	R	S	S	S	S	S	S	S	S
MRSA 20/11	2020	t334	negative	S	S	S	S	S	S	R	R	S	S	S	S	S	S	S	S
MRSA 20/12	2020	t4450	negative	S	S	S	S	S	S	S	S	S	S	S	S	S	S	S	S
MRSA 20/13	2020	t1814	negative	S	S	S	S	S	S	R	R	S	S	S	S	S	S	S	S
MRSA 20/14	2020	t002	negative	S	S	S	S	S	S	S	S	S	S	S	S	S	S	S	S
MRSA 20/15	2020	t334	negative	S	S	S	S	R	R	R	R	S	S	S	S	S	S	S	S
MRSA 20/16	2020	t1451	negative	S	R	S	S	R	S	R	R	S	S	S	S	S	S	S	S
MRSA 20/17	2020	t3235	negative	S	S	R	S	R	R	S	S	S	S	S	S	S	S	S	S
MRSA 20/18	2020	t021	positive	S	S	R	S	R	R	R	S	S	S	S	S	S	S	S	S
MRSA 20/19	2020	t045	negative	S	S	S	S	R	R	R	R	S	S	S	S	S	S	S	S
MRSA 20/20	2020	t127	negative	R	S	S	S	S	S	S	S	S	S	R	S	S	S	S	S
MRSA 20/21	2020	t032	negative	S	S	S	S	S	S	S	S	S	S	S	S	S	S	S	S
MRSA 20/22	2020	t2346	negative	S	R	S	S	S	S	R	R	S	S	S	S	S	S	S	S
MRSA 20/23	2020	t223	negative	S	S	S	S	R	R	S	S	S	S	S	S	S	S	S	S
MRSA 20/24	2020	t314	negative	S	S	S	S	S	S	S	S	S	S	S	S	S	S	S	S
MRSA 20/25	2020	t005	negative	S	R	S	S	S	S	S	S	S	S	S	S	S	S	S	S
MRSA 20/26	2020	t321	negative	S	S	S	S	R	R	S	S	S	S	S	S	S	S	S	S
MRSA 20/27	2020	t1580	positive	S	S	S	S	S	S	R	R	S	S	S	S	S	S	S	S
MRSA 20/28	2020	t899	negative	S	R	S	S	S	S	R	R	S	S	S	S	S	S	S
MRSA 20/29	2020	t334	negative	S	S	S	R	S	S	R	R	S	S	S	S	S	S	S	S
MRSA 20/30	2020	t334	negative	S	R	S	S	S	S	R	R	S	S	S	S	S	S	S	S
MRSA 20/31	2020	t011	negative	S	S	S	S	R	R	R	R	S	S	S	S	S	S	S	S
MRSA 20/32	2020	t002	negative	S	S	S	S	R	R	R	R	S	S	S	S	S	S	S	S
MRSA 20/33	2020	t011	negative	S	R	S	S	S	S	S	S	S	S	S	S	S	S	S	S
MRSA 20/34	2020	t785	negative	S	S	S	R	R	R	S	S	S	S	S	S	S	S	S	S
MRSA 20/35	2020	t318	positive	S	S	R	S	R	S	S	S	S	S	S	S	S	S	S	S
MRSA 20/36	2020	t127	negative	S	R	S	S	S	S	R	R	S	S	S	S	S	S	S	S
MRSA 20/37	2020	t032	negative	S	S	S	S	R	R	S	S	S	S	S	S	S	S	S	S
MRSA 20/38	2020	t13454	negative	S	S	S	S	R	R	R	R	S	S	S	S	S	S	S	S
MRSA 20/39	2020	t628	negative	S	S	S	S	S	S	S	S	S	S	S	S	S	S	S	S
MRSA 20/40	2020	t002	negative	S	S	S	S	R	R	S	S	S	S	S	S	S	S	S	S
MRSA 20/41	2020	t223	negative	S	S	S	S	S	S	S	S	S	S	S	S	S	S	S	S
MRSA 20/42	2020	t608	negative	S	R	S	S	R	R	S	S	S	S	S	S	S	S	S	S
MRSA 20/43	2020	t005	negative	R	S	S	S	R	R	S	S	S	S	S	S	S	S	S	S
MRSA 20/44	2020	t127	negative	S	R	S	S	S	S	R	R	S	S	S	S	S	S	S	S
MRSA 20/45	2020	t088	negative	S	S	S	S	R	R	R	R	S	S	S	S	S	S	S	S
MRSA 20/46	2020	t021	positive	S	R	S	S	R	R	R	S	S	S	S	S	S	S	S	S
MRSA 20/47	2020	t024	positive	S	S	S	S	S	S	R	R	S	S	S	S	S	S	S	S
MRSA 20/48	2020	t242	negative	S	S	S	S	R	R	R	R	S	S	S	S	S	S	S	S
MRSA 20/50	2020	t011	negative	S	R	S	S	S	S	S	S	S	S	S	S	S	S	S	S
MRSA 20/51	2020	t127	negative	S	R	S	R	S	S	R	R	S	S	S	S	S	S	S	S
MRSA 20/52	2020	t127	negative	S	R	S	S	S	S	R	R	S	S	S	S	S	S	S	S
MRSA 20/53	2020	t011	negative	S	S	S	S	R	R	S	S	S	S	S	S	S	S	S	S
MRSA 20/54	2020	t032	negative	S	R	S	S	S	S	S	S	S	S	S	S	S	S	S	S
MRSA 20/56	2020	t4872	negative	S	R	S	S	S	S	S	S	S	S	S	S	S	S	S	S
MRSA 20/57	2020	t044	negative	S	S	S	S	S	S	S	S	S	S	S	S	S	S	S	S
MRSA 20/58	2020	t002	negative	S	R	S	S	S	S	S	S	S	S	S	S	S	S	S	S
MRSA 20/59	2020	t127	positive	S	S	S	S	R	R	R	R	S	S	S	S	S	S	S	S
MRSA 20/60	2020	t002	positive	S	S	S	S	S	S	R	R	S	S	S	S	S	S	S	S
MRSA 20/61	2020	t011	negative	S	S	S	R	R	R	S	S	S	S	S	S	S	S	S	S
MRSA 20/62	2020	t785	negative	S	S	S	S	R	R	R	R	S	S	S	S	S	S	S	S
MRSA 20/63	2020	t002	negative	S	R	S	S	S	S	S	S	S	S	S	S	S	S	S	S
MRSA 20/64	2020	t005	negative	R	S	S	S	R	R	S	S	S	S	S	S	S	S	S	S
MRSA 20/65	2020	t011	negative	R	R	S	S	R	R	S	S	S	S	S	S	S	S	S	S
MRSA 20/66	2020	t19636	positive	S	S	S	S	R	R	S	S	S	S	S	S	S	S	S	S
MRSA 20/67	2020	t785	negative	S	R	S	S	S	S	R	R	S	S	S	S	S	S	S	S
MRSA 20/68	2020	t276	negative	S	R	S	S	S	S	R	S	S	S	S	S	S	S	S	S
MRSA 20/69	2020	t011	negative	S	R	S	S	S	S	S	S	S	S	S	S	S	S	S	S
MRSA 20/70	2020	t011	positive	S	R	S	S	S	S	S	S	S	S	S	S	S	S	S	S
MRSA 20/71	2020	t032	negative	S	S	S	R	R	R	R	R	S	S	S	S	S	S	S	S
MRSA 20/72	2020	t002	negative	S	S	S	S	S	S	S	S	S	S	S	S	S	S	S	S
MRSA 20/73	2020	t010	negative	S	R	S	S	S	S	S	S	S	S	S	S	S	S	S	S
MRSA 20/74	2020	t002	negative	S	S	S	R	R	R	R	R	S	S	S	S	S	S	S	S
MRSA 20/76	2020	t008	negative	S	S	S	S	S	S	R	S	S	S	S	S	S	S	S	S
MRSA 20/77	2020	t19637	positive	R	S	S	S	S	S	S	S	S	S	S	S	S	S	S	S
MRSA 20/78	2020	t032	positive	S	S	S	S	R	R	S	S	S	S	S	S	S	S	S	S
MRSA 20/79	2020	t064	negative	S	S	R	S	S	S	S	S	S	S	S	S	S	S	S	S
MRSA 20/80	2020	t509	negative	S	R	S	S	S	S	R	R	S	S	S	S	S	S	S	S
MRSA 20/81	2020	t003	negative	S	S	S	S	R	R	R	R	S	S	S	S	S	S	S	S
MRSA 20/82	2020	t032	negative	S	S	S	S	S	S	S	S	S	S	S	S	S	S	S	S
MRSA 20/83	2020	t591	negative	S	S	S	R	R	R	S	S	S	S	S	S	S	S	S	S
MRSA 20/84	2020	t084	negative	R	R	S	S	S	S	S	S	S	S	R	S	S	S	S	S
MRSA 20/85	2020	t011	negative	R	R	R	S	R	R	S	S	S	S	S	S	S	S	S	S
MRSA 20/86	2020	t011	negative	R	R	S	S	R	R	S	S	S	S	S	S	S	S	S	S
MRSA 20/87	2020	t334	negative	S	S	S	S	S	S	R	R	S	S	S	S	S	S	S	S
MRSA 20/88	2020	t2849	negative	S	S	S	S	R	R	R	S	S	S	S	S	S	S	S	S
MRSA 20/89	2020	t359	negative	S	S	S	S	S	S	S	S	S	S	S	S	S	S	S	S
MRSA 20/90	2020	t19634	positive	S	S	S	R	R	R	S	S	S	S	S	S	S	S	S	S
MRSA 20/91	2020	t127	negative	R	S	S	R	R	R	R	R	S	S	S	S	S	S	S	S
MRSA 20/92	2020	t785	negative	S	S	S	S	S	S	R	R	S	S	S	S	S	S	S	S
MRSA 20/93	2020	t330	negative	S	S	S	S	S	S	R	R	S	S	S	S	S	S	S	S
MRSA 20/94	2020	t5084	negative	S	S	S	R	R	R	R	R	S	S	S	S	S	S	S	S
MRSA 20/95	2020	t032	negative	S	S	S	S	S	S	S	S	S	S	S	S	S	S	S	S
MRSA 20/96	2020	t786	negative	S	S	S	S	S	S	S	S	S	S	S	S	S	S	S	S
MRSA 20/98	2020	t011	negative	R	R	S	S	R	R	S	S	S	S	S	S	S	S	S	S
MRSA 20/99	2020	t003	negative	S	S	S	S	R	R	R	R	S	S	S	S	S	S	S	S
MRSA 20/100	2020	t011	negative	S	S	S	S	R	R	R	R	S	S	S	S	S	S	S	S
MRSA 20/101	2020	t2293	negative	S	S	R	S	S	S	S	S	S	S	R	S	S	S	S	S
MRSA 20/102	2020	t2933	negative	S	S	R	S	S	S	S	S	S	S	R	S	S	S	S	S
MRSA 20/103	2020	t214	negative	S	S	S	S	S	S	S	S	S	S	S	S	S	S	S	S
MRSA 20/104	2020	t991	positive	S	S	S	S	R	S	R	S	S	S	S	S	S	S	S	S
MRSA 20/106	2020	t608	negative	S	S	S	S	S	S	S	S	S	S	R	S	S	S	S	S
MRSA 20/107	2020	t5160	negative	S	S	S	S	S	S	S	S	S	S	R	S	S	S	S	S
MRSA 20/108	2020	t2828	negative	S	S	S	S	S	S	S	S	S	S	S	S	S	S	S	S
MRSA 20/109	2020	t127	negative	S	S	S	R	R	R	S	S	S	S	S	S	S	S	S	S
MRSA 20/110	2020	t019	negative	S	S	S	S	R	R	S	S	S	S	S	S	S	S	S	S
MRSA 20/111	2020	t190	negative	S	S	S	S	R	R	R	S	S	S	S	S	S	S	S	S
MRSA 20/112	2020	t437	negative	R	S	S	S	S	S	R	R	S	S	S	S	S	S	S	S
MRSA 20/113	2020	t008	negative	R	S	S	S	S	S	S	S	S	S	R	S	S	S	S	S
MRSA 20/114	2020	t002	positive	S	S	S	S	S	S	S	S	S	S	S	S	S	S	S	S
MRSA 20/116	2020	t267	negative	S	S	S	S	R	R	R	R	S	S	S	S	S	S	S	S
MRSA 20/117	2020	t13748	positive	R	S	S	S	S	S	R	R	S	S	S	S	S	S	S	S
MRSA 20/118	2020	t011	positive	S	S	S	S	R	R	R	S	S	S	S	S	S	S	S	S
MRSA 20/119	2020	t008	negative	S	R	S	S	S	S	S	S	S	S	S	S	S	S	S	S
MRSA 20/120	2020	t608	negative	S	S	S	S	R	R	R	S	S	S	S	S	S	S	S	S
MRSA 20/121	2020	t010	negative	S	R	S	S	S	S	S	S	S	S	S	S	S	S	S	S
MRSA 20/122	2020	t991	negative	S	S	S	S	S	S	S	S	S	S	S	S	S	S	S	S
MRSA 20/123	2020	t10269	negative	S	R	S	S	S	S	R	R	S	S	S	S	S	S	S	S
MRSA 20/124	2020	t2601	positive	S	R	S	S	S	S	R	R	S	S	S	S	S	S	S	R
MRSA 20/125	2020	t127	positive	S	R	S	R	R	S	R	R	S	S	S	S	S	S	S	S
MRSA 20/126	2020	t608	positive	S	S	S	S	R	R	S	S	S	S	S	S	S	S	S	S
MRSA 20/127	2020	t032	negative	S	S	S	S	R	R	S	S	S	S	S	S	S	S	S	S
MRSA 20/128	2020	t267	negative	S	S	S	S	R	R	S	S	S	S	S	S	S	S	S	S
MRSA 20/129	2020	t190	negative	S	S	S	S	R	R	R	S	S	S	S	S	S	S	S	S
MRSA 20/130	2020	t008	negative	S	S	S	S	R	R	R	S	S	S	S	S	S	S	S	S
MRSA 20/131	2020	t011	negative	S	R	S	S	S	S	S	S	S	S	S	S	S	S	S	S
MRSA 20/132	2020	t011	negative	R	R	S	S	R	R	S	S	S	S	S	S	S	S	S	S
MRSA 20/133	2020	t003	negative	S	S	S	S	R	S	R	R	S	S	S	S	S	S	S	S
MRSA 20/134	2020	t2293	positive	S	S	S	S	R	R	R	S	S	S	S	S	S	S	S	S
MRSA 20/135	2020	t2293	positive	S	R	S	S	R	R	R	S	S	S	S	S	S	S	S	S
MRSA 20/136	2020	t034	negative	S	R	S	S	S	S	R	R	S	S	S	S	S	S	S	S
MRSA 20/137	2020	t011	negative	S	R	S	S	S	S	R	R	S	S	S	S	S	S	S	S
MRSA 20/138	2020	t045	negative	S	S	R	S	S	S	S	S	S	S	S	S	S	S	S	S
MRSA 20/139	2020	t44335	positive	S	S	S	S	S	S	S	S	S	S	S	S	S	S	S	S
MRSA 20/140	2020	t008	positive	S	S	S	S	R	R	R	S	S	S	S	S	S	S	S	S
MRSA 20/141	2020	t002	negative	S	S	S	R	R	R	R	R	S	S	S	S	S	S	S	S
MRSA 20/142	2020	t003	negative	S	S	S	S	R	R	R	R	S	S	S	S	S	S	S	S
MRSA 20/143	2020	t304	negative	S	S	S	R	S	S	R	R	S	S	S	S	S	S	S	S
MRSA 20/144	2020	t032	negative	S	S	S	S	R	R	S	S	S	S	S	S	S	S	S	S
MRSA 20/145	2020	t008	positive	S	S	S	S	R	R	R	S	S	S	S	S	S	S	S	S
MRSA 20/146	2020	t003	negative	S	S	S	S	R	R	S	S	S	S	S	S	S	S	S	S
MRSA 20/147	2020	t1309	negative	S	S	S	S	R	R	R	R	S	S	S	S	S	S	S	S
MRSA 20/148	2020	t011	negative	R	R	S	S	S	S	S	S	S	S	S	S	S	S	S	S
MRSA 20/149	2020	t9433	negative	S	R	S	S	R	S	R	R	S	S	S	S	S	S	S	S
MRSA 20/150	2020	t011	positive	R	R	S	S	R	R	S	S	S	S	S	S	S	S	S	S
MRSA 20/151	2020	t034	negative	S	R	S	S	R	R	R	R	S	S	S	S	S	S	S	S
MRSA 20/152	2020	t437	negative	S	R	S	S	S	S	R	R	S	S	S	S	S	S	S	S
MRSA 20/153	2020	t127	negative	S	R	S	S	S	S	R	R	S	S	S	S	S	S	S	S
MRSA 20/154	2020	t276	positive	S	R	S	S	S	S	R	S	S	S	S	S	S	S	S	S
MRSA 20/155	2020	t011	negative	R	R	S	S	S	S	S	S	S	S	S	S	S	S	S	S
MRSA 20/156	2020	t127	negative	S	R	S	S	S	S	R	R	S	S	S	S	S	S	S	S
MRSA 20/157	2020	t127	positive	S	S	S	S	S	S	R	R	S	S	S	S	S	S	S	S
MRSA 20/158	2020	t223	negative	S	S	S	S	R	R	S	S	S	S	S	S	S	S	S	S
MRSA 20/159	2020	t025	positive	S	S	S	S	R	R	S	S	S	S	S	S	S	S	S	S
MRSA 20/160	2020	t127	negative	S	R	S	S	S	S	R	R	S	S	S	S	S	S	S	S
MRSA 20/161	2020	t688	negative	S	R	S	S	S	S	S	S	S	S	S	S	S	S	S	S
MRSA 20/162	2020	t4872	negative	S	R	R	R	S	S	S	S	S	S	R	S	S	S	S	S
MRSA 20/163	2020	t685	negative	S	S	S	S	R	R	R	S	S	S	S	S	S	S	S	S
MRSA 20/165	2020	t2293	negative	S	S	S	S	R	R	R	S	S	S	S	S	S	S	S	S
MRSA 20/166	2020	t011	negative	S	S	S	S	R	R	R	S	S	S	S	S	S	S	S	S
MRSA 20/167	2020	t024	negative	R	R	S	S	S	S	S	S	S	S	S	S	S	S	S	S
MRSA 20/168	2020	t032	negative	S	S	S	S	R	R	R	R	S	S	S	S	S	S	S	S
MRSA 20/169	2020	t032	negative	S	S	S	R	R	R	S	S	S	S	S	S	S	S	S	S
MRSA 20/170	2020	t779	negative	S	R	S	S	R	S	S	S	S	S	S	S	S	S	S	S
MRSA 20/171	2020	t1451	positive	S	R	S	S	S	S	S	S	S	S	S	S	S	S	S	S
MRSA 20/172	2020	t1597	negative	S	R	S	S	S	S	R	R	S	S	S	S	S	S	S	S
MRSA 20/173	2020	t3324	positive	S	R	S	S	S	S	R	S	S	S	S	S	S	S	S	S
MRSA 20/174	2020	t127	negative	R	R	S	S	S	S	R	R	S	S	S	S	S	S	S	S
MRSA 20/175	2020	t032	negative	S	S	S	S	R	R	S	S	S	S	S	S	S	S	S	S
MRSA 20/176	2020	t003	negative	S	R	S	R	S	S	R	R	S	S	S	S	S	S	S	S
MRSA 20/177	2020	t1451	negative	S	S	S	S	R	R	S	S	S	S	S	S	S	S	S	S
MRSA 20/178	2020	t032	negative	S	R	S	S	S	S	S	S	S	S	S	S	S	S	S	S
MRSA 20/179	2020	t127	negative	S	S	R	R	R	R	S	S	S	S	S	S	S	S	S	S
MRSA 20/180	2020	t008	negative	S	S	S	S	R	R	R	R	S	S	S	S	S	S	S	S
MRSA 20/181	2020	t002	negative	S	R	S	S	S	S	S	S	S	S	S	S	S	S	S	S
MRSA 20/182	2020	t548	negative	R	S	S	R	R	R	R	R	S	S	S	S	S	S	S	S
MRSA 20/183	2020	t011	negative	S	R	S	S	R	S	R	R	S	S	S	S	S	S	S	S
MRSA 20/184	2020	t321	negative	S	S	S	S	R	R	R	R	S	S	S	S	S	S	S	S
